# Supplementary material for: Upregulated long non-coding RNA AGAP2-AS1 represses LATS2 and KLF2 expression through interacting with EZH2 and LSD1 in non-small-cell lung cancer cells
Source: Cell Death Dis. 2016 May 19;7(5):e2225–. doi: 10.1038/cddis.2016.126 (PMC4917662; doi:10.1038/cddis.2016.126)
Supplement: Supplementary Table 1 [file cddis2016126x1.xls]

## Sheet: Sheet1
Primers for qPCR
GAPDH F	GGGAGCCAAAAGGGTCAT		Primers, siRNA and shRNA sequence
GAPDH R	GAGTCCTTCCACGATACCAA
LINC01133 F	GCTGTGGTGGAGAGAATGGA
LINC01133 R	CCCCAGCTTTCCAGATCCAAA
AGAP2-AS1 F	TACCTTGACCTTGCTGCTCTC
AGAP2-AS1 R	TGTCCCTTAATGACCCCATCC
P15 F	GGACTAGTGGAGAAGGTGCG
P15 R	GGGCGCTGCCCATCATCATG
P21 F	AAGTCAGTTCCTTGTGGAGCC
P21 R	GGTTCTGACGGACATCCCCA
KLF2 P26-155 F	ACGGGCTTATTGAGGTTGG
KLF2 P26-155 R	GCCTGGGTGACAGAGGAGAC
PTEN F	TGGATTCGACTTAGACTTGACCT
PTEN R	GGTGGGTTATGGTCTTCAAAAGG
LATS1 F	AATTTGGGACGCATCATAAAGCC
LATS1 R	TCGTCGAGGATCTTGGTAACTC
LATS2 F	ACCCCAAAGTTCGGACCTTAT
LATS2 R	CATTTGCCGGTTCACTTCTGC
RND1 F	GATGTAAGCTCGTTCTGGTCG
RND1 R	AGCAATCCTTCGCTAACACTTG
RRAD F	GCAGGGCACACCTATGATCG
RRAD R	GCTCCCAAATGTCGTAGACCA
CDH1 F	CGAGAGCTACACGTTCACGG
CDH1 R	GGGTGTCGAGGGAAAAATAGG
siRNA sequence
si-AGAP2-AS1 1#	CCACTCCACCTCAAACTCTTACCTT
si-AGAP2-AS1 2#	GGGTCATTAAGGGACAGAGTTCAAG
si-LATS2	CAGGTGGACTCACAATTCCAAATAT
shRNA sequence
sh-AGAP2-AS1 1#	CACCGCCACTCCACCTCAAACTCTTACCTTCGAAAAGGTAAGAGTTTGAGGTGGAGTGG
sh-AGAP2-AS1 2#	CACCGGGTCATTAAGGGACAGAGTTCAAGCGAACTTGAACTCTGTCCCTTAATGACCC
